# Supplementary material for: Phosphatidate phosphatase Lipin1 alters mitochondria-associated endoplasmic reticulum membranes (MAMs) homeostasis: effects which contribute to the development of diabetic encephalopathy
Source: J Neuroinflammation. 2025 Apr 18;22:111. doi: 10.1186/s12974-025-03441-3 (PMC12008933; doi:10.1186/s12974-025-03441-3)
Supplement: Supplementary file 10 — Supplementary Material 10 [file 12974_2025_3441_MOESM10_ESM.xlsx]

## Sheet: Fig1
Fig1.B	Weight(month)	Weight（0）	weight（1）	weight（2）	weight（3）	weight（4）	weight（5）	weight（6）	weight（7）	weight（8）	weight（9）	weight（10）	weight（11）	weight（12）
	DE	18.7	20.7	20.4	19.8	21.7	22.2	22.5	21.7	21.1	21.9	21.5	20.9	21.7
	DE	16.9	18.1	20	19.6	20.6	21.3	21.8	21.8	21.6	22.6	22.4	22.5	23.5
	DE	16.2	19.5	21.4	22.1	23	24.7	24.6	24.5	24.7	24.1	24.2	24.9	23.1
	DE	17	19.8	20.3	20.4	21.6	21.8	22.3	21.8	22	22.8	23.6	20.8	22.5
	DE	17	20.1	20.4	19.6	20.3	22.2	21.3	21.5	21.5	22.1	22.6	23.4	24.3
	DE	17.9	20.6	22.2	22.4	22.7	23.7	23.1	23.2	22.8	22.2	20.2	21.3	20.5
	DE	20.2	21.8	22.7	22.7	23.5	25.5	25.1	24.6	24.7	25.2	25	25.8	25.4
	DE	18.4	20.5	21.1	21.1	22.3	23.4	23.2	22.9	22.6	21.6	20.8	23.2	22.3
	DE	17.9	20.9	21.4	21.5	22.7	23.6	23.9	23.5	23.9	24.6	24.1	24.5	25.9
	DE	18.7	20.7	20.6	20.9	20.9	22.4	22.5	21.6	20.1	21.1	20.7	21.1	22.4
	DE	18.6	20.8	22	21.7	22.1	23.4	23.6	22.5	22.2	22	22.6	22.5	23.9
	DE	18.2	19.9	20.6	20.5	21.5	23.4	23.2	22.2	22.3	21.9	22.5	22.4	23.6
	DE	17	19.9	21.1	21.3	21.8	24.2	23.6	23.5	24.3	24.3	24.4	24.5	25.3
	DE	18.5	22.8	24.4	25.1	26	27.7	27.9	27.4	27.6	27.5	27.6	26.7	29.4
	DE	18.1	20.6	19.9	20.4	21.6	23.1	23.4	21.6	21.5	22.4	22.5	22.2	24.3
	Ctrl	17.6	20.9	21.5	22.9	23.5	25.7	26.5	26.7	27.6	28.3	28	28.5	28.6
	Ctrl	19.9	23.5	25	26.1	26.5	28.2	28.6	28.9	29.9	30.5	30.2	30.5	31
	Ctrl	18.2	22.8	23.6	25.9	26.1	27.6	28.3	28.5	28.4	29	29.1	29.9	30.2
	Ctrl	19.1	21.6	22.8	23.5	24	25.4	26.1	25.7	26.5	27.4	28	27.8	28.7
	Ctrl	17.2	22.4	21.7	24.5	23.9	27.3	26.6	27.3	28.7	28.5	28.1	29.6	29.9
	Ctrl	18.2	22.5	22.8	25.1	27.1	25.4	26.2	28.2	27.4	29.8	29.9	29.4	28.5
	Ctrl	17.8	20.9	22.8	26.6	23.4	28	28	29	29.8	27.9	29.8	28.6	30.8
	Ctrl	18	22	23.9	23.8	24.4	26.4	28.3	27.2	28.3	28.6	28.4	29.2	29.6
	Ctrl	18.4	21.8	22.8	23.2	25.7	26.6	27.7	28.1	28.1	28.4	30.9	28.5	30.7
	Ctrl	18.9	21	23	25	24.3	26.2	27	28.2	27.9	29.3	28.1	30.8	29.7
	Ctrl	19.9	22	22.8	26.5	26.1	26.8	26.8	28.8	28.7	28.8	28.4	30.4	29.6
	Ctrl	19.6	20.3	21.6	23.3	23.8	26.2	28.2	28.8	27.4	28.1	30.4	30.2	30.5
	Ctrl	17.7	20.5	21.2	24.6	25.4	26.9	27.8	28.5	29.6	30.8	30.9	30.7	31.2
	Ctrl	19.1	20.8	23.6	23.6	26.1	25.1	27.2	27.4	27.1	28.7	29.1	29.6	29.9
	Ctrl	17.4	21.3	22.2	25.9	27.2	26.7	27.5	27.6	27.8	28	28.8	29.4	29.2
Fig1.C	Blood glucose(month)	Blood glucose（0）	Blood glucose（1）	Blood glucose（2）	Blood glucose（4）	Blood glucose（8）	Blood glucose（12）
	DE	5.1	27.7	22.2	26.3	28	25.4
	DE	10.4	29.8	25.1	25.9	26	24.4
	DE	5.7	15.3	20.3	22.9	33.3	33.3
	DE	5.6	23.3	21.5	28.6	21.2	26.6
	DE	4.2	31.7	22	30	29.3	31.3
	DE	6.6	24.1	24.1	29	33.3	33.3
	DE	5.4	16.7	19.9	21.4	25.2	27.1
	DE	5.7	24.9	23.4	30.4	31.8	29.9
	DE	5.1	19.1	18.4	20.1	25.9	29.2
	DE	5.9	24.7	27.3	26.7	26.2	27.6
	DE	5.8	17.9	20.7	25.8	29.6	29.6
	DE	6.2	21.1	18.5	33.3	27.7	24.4
	DE	6.1	20.1	28.1	21.3	23.6	26.4
	DE	6.9	17	19.9	17.7	24.7	28.1
	DE	4.6	33.3	27.6	30.1	33.3	30.2
	Ctrl	5.4	8.9	6.5	9.4	9.3	5
	Ctrl	5.4	9.1	7.8	9.3	9.7	5.5
	Ctrl	6.6	7.5	9.1	5.8	5.9	5.9
	Ctrl	6.5	8.2	6.5	6.9	7	5.2
	Ctrl	5.9	8.1	7.8	8.9	8.9	6.8
	Ctrl	5.1	7.4	9.9	6.4	9.1	8.8
	Ctrl	6.4	8.5	8.5	8.1	8.6	7.4
	Ctrl	5.7	7.3	9.6	6.5	8.3	8.5
	Ctrl	5.2	8.9	7.7	8.2	7.3	6.1
	Ctrl	5.4	9.5	7.7	6.9	9.8	6.4
	Ctrl	5.9	7.9	8	6.1	10	7.9
	Ctrl	6.8	9.3	7.7	8.2	7.1	6
	Ctrl	5.8	9.4	9.5	6.2	9.5	6.8
	Ctrl	5.7	9.9	8	8.7	8.2	6.9
	Ctrl	6.4	8.3	9.3	8.6	9	8.1
Fig1.E	Target crossing
	Ctrl	DE
	2	1
	2	1
	4	0
	2	2
	5	1
	4	0
	2	0
	1	0
	4	0
	3	0
	3	0
	3	0
	3	0
	3	0
	2	0
Fig1.F	Speed
	Ctrl	DE
	1.078	1.176
	1.223	0.98
	1.271	0.807
	1.261	0.629
	1.089	0.673
	1.257	0.864
	0.993	0.464
	1.092	0.439
	1.247	0.705
	1.192	0.883
	1.285	0.727
	1.174	0.491
	0.938	0.355
	1.181	0.699
	1.004	0.738
Fig1.G	Escape latency
	Day	Ctrl															DE
	1	43.1	41.1	60	49.5	42.9	57.1	30.4	58.4	43	60	49.4	60	41.1	51.1	60	60	60	40.9	59.4	37.5	60	60	60	60	47.4	60	49.3	60	60	60
	2	14.9	18.6	45.9	27.7	29.8	29.3	43	56.1	24	32.9	35.7	37.2	36.6	14.9	37.6	59.5	59	58.2	57.6	41.3	60	53.1	60	60	58.4	60	60	59	60	60
	3	24.1	18.1	13.1	43.3	14.6	21.8	26.2	50.5	28.8	32.5	16	42.3	21.9	31.6	14.6	56	58.1	31.6	60	51.5	56.9	60	60	60	60	60	56.8	60	56.9	41.8
	4	24.9	22.9	10.5	21.3	24.4	17.1	32.7	22.2	18.1	23.1	21.5	24.8	10.2	17.5	18.2	37.9	50.1	40.2	60	52.3	54.1	60	46.1	54.1	43.2	60	60	60	56.6	49.3
	5	34.3	33.6	16.4	17.8	21.8	9.2	14.2	15	11.5	16.4	8.3	14.8	11.2	15.8	8.4	46.7	36.2	35.3	33.9	45.6	60	60	60	60	48.9	60	60	60	31.4	25.8
Fig1.H	Distance to the platform
	Day	Ctrl															DE
	1	43.083	45.58	70.2	51.794	47.635	67.336	27.864	68.324	45.661	63.055	55.021	68.664	45.014	61.317	54.641	50.696	53.925	38.147	31.658	30.5	63.143	39.97	30.989	43.715	36.962	43.348	38.669	39.066	48.556	49.036
	2	9.699	12.631	52.211	28.88	26.382	21.651	38.687	56.408	22.726	32.563	46.301	40.054	37.836	13.523	32.626	51.078	56.576	52.823	39.135	32.354	62.889	40.767	38.282	50.329	52.543	45.712	50.076	36.64	54.932	62.326
	3	10.791	15.275	11.776	43.838	10.266	23.707	17.206	52.431	30.701	38.356	15.843	49.835	20.64	27.487	16.518	46.314	53.776	25.808	56.507	39.423	55.895	36.319	36.156	48.049	52.785	38.527	41.279	33.419	43.345	35.07
	4	11.578	18.336	9.769	22.47	21.32	16.013	39.306	18.227	16.443	26.56	21.351	24.557	8.913	16.784	17.339	32.184	46.668	39.773	55.195	53.548	62.55	37.336	40.526	35.109	33.153	34.49	60.287	49.491	51.087	52.644
	5	26.835	36.571	14.4117	21.166	20.6347	9.313	13.5213	13.561	11.019	17.75	7.205	14.147	9.153	16.6157	5.848	49.544	28.8283	36.9003	27.266	39.2533	61.8923	25.3237	28.6807	30.669	35.217	31.503	34.4473	18.9173	26.2957	22.1197

## Sheet: Fig2
Fig2.A		Ctrl									DE
	BDNF	1	0.920034	1	1.06835	0.822119	1	0.900599	1	1.07004	0.746525	0.694384	0.553945	0.72534	0.552658	0.669663	0.5701	0.632605	0.640503
	P-CREB/CREB	1	0.72114	1	0.685192	0.747198	1	0.650239	1	0.783271	0.555586	0.324244	0.518056	0.290088	0.264401	0.561681	0.148507	0.264469	0.49975
Fig2.C	Ctrl	DE
	0.847894	0.577579
	0.939648	0.601832
	0.883671	0.603715
	0.63836	0.535558
	0.740741	0.575503
	0.837016	0.321344
	0.930521	0.356583
	1.0359	0.470952
	0.900516	0.586451
Fig2.D	Ctrl	DE
	1	0.578628
	1.18216	0.538367
	1	0.584918
	0.88447	0.670672
	0.937548	0.69387
	1	0.50421
	0.797836	0.6166
	1	0.579085
	0.847138	0.540994
Fig2.F	Ctrl	DE
	1.43468	1.10424
	1.51421	1.13007
	1.54907	1.25432
Fig2.H	Ctrl	DE
	0.327456	0.187371
	0.396476	0.08704
	0.283563	0.166374

## Sheet: Fig3
Fig3.B	24h
	25G	50G	50M	75G	75M	100G	100M	125G	125M	150G	150M
	0.955846	0.746239	0.485836	0.361671	0.497418	0.31555	0.276118	0.447614	0.184014	0.60882	0.247181
	0.986456	0.763987	0.503165	0.36851	0.503334	0.347841	0.336504	0.483979	0.197959	0.630482	0.260468
	0.98962	0.777418	0.511565	0.37859	0.516634	0.352829	0.408945	0.532784	0.237569	0.672342	0.262568
	0.99077	0.789363	0.515741	0.381613	0.536322	0.353792	0.416537	0.552082	0.258081	0.680352	0.341633
	0.999717	0.796966	0.522059	0.42094	0.570099	0.369306	0.434049	0.647104	0.284129	0.760411	0.380093
	1.01298	0.804952	0.538315	0.449607	0.575134	0.374355	0.507498	0.711115	0.309273	0.780805	0.38223
	1.02773	1.05784	0.5618	0.452675	0.601684	0.396272	0.594497	0.773369	0.712834	0.786756	0.482858
	1.03604	1.07175	0.812646	0.59804	0.638876	0.433644	0.737404	0.804694	0.753831	0.819732	0.541573
	1.07403	1.11087	0.84442	0.725416	0.653716	0.492965	1.09485	0.923348	0.813094	0.844886	0.559423
Fig3.C	48h
	25G	50G	50M	75G	75M	100G	100M	125G	125M	150G	150M
	0.975027	0.863154	0.968182	0.919266	0.947296	0.730846	0.815637	0.248778	0.600136	0.164686	0.166685
	1.00171	0.866652	0.99991	0.92751	0.951194	0.785558	0.845567	0.259521	0.632614	0.175929	0.176678
	1.02704	0.901328	1.013	0.937053	0.951543	0.794552	0.864803	0.259621	0.736642	0.189819	0.182524
	0.991578	1.02792	0.988165	0.938978	0.941036	0.664084	0.842461	0.329663	0.785394	0.321482	0.303212
	0.996798	1.03454	0.998856	0.94746	0.953885	0.709657	0.879251	0.335284	0.846326	0.330817	0.306675
	1.03213	1.03484	1.01431	0.967185	0.956043	0.756936	0.882263	0.345423	0.846828	0.406053	0.344519
	0.95914	0.840953	0.919745	0.83174	0.885678	0.518517	0.831341	0.449737	0.658568	0.225715	0.30107
	0.960286	0.975377	0.955853	0.860776	0.897233	0.578632	0.836172	0.457706	0.744133	0.240408	0.34948
	1.04446	0.983246	0.959489	0.868894	0.957696	0.621962	0.902761	0.467567	0.747022	0.431957	0.442565
Fig3.D	25G	50G	100G	100M	125G	125M
	1	0.991919	0.507696	0.761087	0.592087	1.50331
	1	0.82288	0.439651	0.600705	0.89312	0.938011
	1	1.28943	0.357175	0.396118	0.848976	1.28274
	1	1.20532	1.02781	0.159079	0.421712	0.756255
	1	0.945167	0.322631	0.388631	0.894249	1.59091
	1	0.621106	0.476385	0.290555	1.13906	0.808842
Fig3.F	25G	100G
	0.747	0.508
	0.717	0.467
	0.678	0.532
Fig3.G	25G	ER-tracker	Mito-tracker		100G	ER-tracker	Mito-tracker
	0	98	36		0	164	1
	0.0915	123.374	52.09		0.066	167.585	8.666
	0.1829	116.988	48.674		0.132	170.355	6.7
	0.2744	96.669	41.319		0.198	169.352	4.631
	0.3659	81.087	27.52		0.264	168.183	9.033
	0.4573	73.734	14.744		0.33	139.228	5.045
	0.5488	68.711	8.538		0.396	153.284	28.323
	0.6402	101.876	41.634		0.462	138.574	9.981
	0.7317	74.217	14.45		0.5281	146.049	10.9
	0.8232	84.365	23.47		0.5941	160.443	24.308
	0.9146	85.112	19.108		0.6601	143.559	13.789
	1.0061	103.618	32.055		0.7261	147.939	18.939
	1.0976	130.265	52.499		0.7921	156.273	16.817
	1.189	112.683	30.265		0.8581	154.428	12.142
	1.2805	123.448	37.702		0.9241	148.1	8.528
	1.372	125.153	37.982		0.9901	152.03	13.306
	1.4634	89.785	6.94		1.0561	133.209	1.507
	1.5549	82.007	8.68		1.1221	140.208	15.809
	1.6463	94.417	19.151		1.1881	140.861	16.679
	1.7378	124.391	40.432		1.2541	138.636	6.025
	1.8293	122.153	34.361		1.3201	151.704	6.878
	1.9207	121.801	41.988		1.3861	167.773	14.648
	2.0122	124.172	48.961		1.4521	186.52	20.718
	2.1037	114.206	43.259		1.5182	176.96	11.723
	2.1951	88.847	20.788		1.5842	157.688	9.751
	2.2866	78.45	8.625		1.6502	142.057	7.871
	2.378	83.551	19.973		1.7162	132.507	0.437
	2.4695	66.418	11.088		1.7822	132.128	1.068
	2.561	75.885	19.926		1.8482	151.296	25.26
	2.6524	96.202	28.98		1.9142	141.322	18.808
	2.7439	83.03	12.657		1.9802	146.344	21.978
	2.8354	119.512	53.547		2.0462	168.138	44.049
	2.9268	99.418	24.465		2.1122	150.902	34.892
	3.0183	117.644	22.994		2.1782	114.769	3.677
	3.1098	118.657	16.09		2.2442	146.373	22.474
	3.2012	153.924	54.309		2.3102	134.2	12.778
	3.2927	153.984	54.445		2.3762	122.217	7.918
	3.3841	122.755	20.028		2.4422	120.743	6.728
	3.4756	133.322	25.212		2.5083	127.275	6.491
	3.5671	164.504	45.458		2.5743	144.751	22.633
	3.6585	147.215	24.319		2.6403	151.001	30.308
	3.75	125.568	7.731		2.7063	139.556	26.51
	3.8415	136.581	20.387		2.7723	116.63	7.719
	3.9329	148.851	32.777		2.8383	131.6	18.311
	4.0244	136.14	26.011		2.9043	147.188	24.159
	4.1159	124.312	18.767		2.9703	155.898	24.895
	4.2073	135.719	34.475		3.0363	136.771	16.37
	4.2988	121.939	23.554		3.1023	119.402	5.084
	4.3902	139.729	39.648		3.1683	135.652	11.103
	4.4817	158.309	48.832		3.2343	145.078	11.406
	4.5732	147.979	24.705		3.3003	163.523	28.331
	4.6646	164.542	20.825		3.3663	144.206	13.474
	4.7561	190.057	38.647		3.4323	146.956	1.907
	4.8476	238.982	93.672		3.4983	160.303	18.525
	4.939	227.753	74.213		3.5644	130.199	12.822
	5.0305	217.215	34.632		3.6304	112.866	10.451
	5.122	232.098	35.957		3.6964	119.382	16.685
	5.2134	246.4	65.524		3.7624	129.15	23.402
	5.3049	230.169	62.703		3.8284	133.479	18.64
	5.3963	191.207	54.86		3.8944	130.422	5.229
	5.4878	196.354	59.284		3.9604	159.969	28.857
	5.5793	220.855	44.77		4.0264	141.845	11.924
	5.6707	233.418	35.335		4.0924	139.416	16.679
	5.7622	247.671	49.736		4.1584	142.415	24.862
	5.8537	223.172	50.797		4.2244	156.248	36.779
	5.9451	154.395	32.331		4.2904	145.294	15.048
	6.0366	209.388	105.693		4.3564	136.733	5.65
	6.128	215.368	84.405		4.4224	151.499	22.097
	6.2195	212.939	65.854		4.4884	148.67	21.997
	6.311	195.014	52.038		4.5545	130.618	8.849
	6.4024	220.703	71.161		4.6205	148.839	23.426
	6.4939	229.005	60.162		4.6865	132.941	7.747
	6.5854	232.243	57.299		4.7525	140.725	18.638
	6.6768	215.244	50.387		4.8185	138.453	29.635
	6.7683	224.954	63.148		4.8845	118.382	22.693
	6.8598	226.464	58.229		4.9505	115.751	15.792
	6.9512	224.47	48.387		5.0165	140.854	28.151
	7.0427	195.653	13.955		5.0825	148.842	29.036
	7.1341	226.61	36.608		5.1485	154.955	26.123
	7.2256	223.145	42.633		5.2145	147.283	19.07
	7.3171	223.985	45.757		5.2805	139.787	20.046
	7.4085	232.191	48.231		5.3465	110.656	3.27
	7.5	228.222	43.045		5.4125	125.366	12.574
	7.5915	247.369	68.539		5.4785	161.587	25.15
	7.6829	220.201	51.29		5.5446	151.339	13.216
	7.7744	223.245	64.044		5.6106	134.743	10.138
	7.8659	185.643	28.019		5.6766	118.83	8.75
	7.9573	205.245	34.182		5.7426	130.76	21.734
	8.0488	217.32	40.32		5.8086	110.263	7.233
	8.1402	208.313	38.808		5.8746	121.688	17.429
	8.2317	222.744	56.286		5.9406	125.897	28.067
	8.3232	206.93	27.733		6.0066	105.348	18.466
	8.4146	228.779	40.615		6.0726	114.616	38.977
	8.5061	251.253	63.055		6.1386	113.493	48.349
	8.5976	232.154	46.365		6.2046	114.074	54.614
	8.689	236.084	55.636		6.2706	121.079	63.651
	8.7805	242.086	66.863		6.3366	127.424	74.971
	8.872	233.876	50.921		6.4026	123.422	69.192
	8.9634	248.342	77.935		6.4686	137.753	61.828
	9.0549	244.476	62.47		6.5347	159.132	80.714
	9.1463	251.163	77.362		6.6007	146.775	71.602
	9.2378	232.324	66.933		6.6667	149.821	71.947
	9.3293	233.181	74.211		6.7327	133.959	49.266
	9.4207	198.539	47.783		6.7987	141.835	58.158
	9.5122	208.697	69.233		6.8647	153.045	75.538
	9.6037	210.355	87.936		6.9307	142.912	76.395
	9.6951	214.23	107.896		6.9967	137.021	71.873
	9.7866	205.932	121.868		7.0627	165.237	91.195
	9.878	211.358	143.654		7.1287	178.211	94.101
	9.9695	243.791	191.839		7.1947	143.988	61.895
	10.061	222.27	175.251		7.2607	129.699	53.875
	10.1524	209.881	166.838		7.3267	133.409	48.258
	10.2439	238.081	192.856		7.3927	131.851	45.652
	10.3354	247.411	193.512		7.4587	130.379	55.704
	10.4268	240.358	164.028		7.5248	138.053	74.446
	10.5183	218.195	104.655		7.5908	144.102	81.262
	10.6098	201.929	60.939		7.6568	176.68	113.616
	10.7012	222.32	71.486		7.7228	126.397	66.746
	10.7927	236.695	83.26		7.7888	120.92	55.637
	10.8841	241.459	93.361		7.8548	127.438	48.871
	10.9756	235.959	87.725		7.9208	146.713	51.058
	11.0671	226.373	70.736		7.9868	126.865	27.995
	11.1585	235	82.077		8.0528	128.21	35.479
	11.25	230.584	63.338		8.1188	119.954	44.12
	11.3415	232.142	73.112		8.1848	110.693	57.596
	11.4329	240.502	119.162		8.2508	79.624	29.103
	11.5244	250.941	155.348		8.3168	105.173	38.147
	11.6159	244.848	179.469		8.3828	118.711	26.266
	11.7073	251.875	222.25		8.4488	109.107	4.726
	11.7988	239.842	223.792		8.5149	133.967	32.973
	11.8902	249.471	241.328		8.5809	108.748	21.334
	11.9817	255	253.144		8.6469	103.721	24.329
	12.0732	253.527	252.035		8.7129	111.905	27.478
	12.1646	254.508	253.949		8.7789	116.605	24.674
	12.2561	253.691	254.232		8.8449	120.712	35.793
	12.3476	254.436	252.175		8.9109	134.206	66.236
	12.439	254.938	247.251		8.9769	110.824	53.259
	12.5305	248.287	208.873		9.0429	144.28	82.779
	12.622	241.836	208.25		9.1089	154.889	79.535
	12.7134	250.256	233.121		9.1749	151.271	89.426
	12.8049	241.309	229.767		9.2409	139.185	103.391
	12.8963	250.411	243.318		9.3069	160.532	141.732
	12.9878	255	250.317		9.3729	149.339	142.412
	13.0793	254.526	252.82		9.4389	113.771	106.608
	13.1707	253.36	254.235		9.505	130.413	115.324
	13.2622	253.875	254.875		9.571	158.283	131.064
	13.3537	254.761	254.771		9.637	162.355	141.677
	13.4451	255	254.872		9.703	117.514	115.466
	13.5366	254.261	254.933		9.769	142.462	140.918
	13.628	253.27	254.972		9.835	164.913	144.166
	13.7195	251.562	254.976		9.901	175.165	139.031
	13.811	251.101	252.985		9.967	150.203	113.052
	13.9024	253.873	253.609		10.033	183.7	158.577
	13.9939	255	252.345		10.099	162.681	146.461
	14.0854	255	251.668		10.165	194.993	180.074
	14.1768	255	252.366		10.231	181.595	146.953
	14.2683	253.066	246.766		10.297	186.662	129.943
	14.3598	251.267	239.413		10.363	183.692	110.458
	14.4512	243.028	220.45		10.429	143.723	58.55
	14.5427	249.743	208.897		10.495	187.859	114.815
	14.6341	227.113	171.062		10.5611	141.515	85.079
	14.7256	227.482	161.44		10.6271	107.441	62.338
	14.8171	205.182	137.071		10.6931	110.481	70.737
	14.9085	170.975	108.49		10.7591	83.056	38.347
	15	200.987	142.13		10.8251	106.003	34.774
	15.0915	172.09	111.291		10.8911	131.166	62.679
	15.1829	130.988	66.404		10.9571	118.868	65.181
	15.2744	146.264	79.585		11.0231	110.804	49.694
	15.3659	184.227	116.702		11.0891	114.104	39.963
	15.4573	133.005	68.062		11.1551	124.539	27.741
	15.5488	107.047	45.761		11.2211	161.591	59.664
	15.6402	117.415	59.259		11.2871	131.134	38.62
	15.7317	119.269	68.448		11.3531	124.064	41.469
	15.8232	99.556	65.164		11.4191	118.909	41.885
	15.9146	77.596	53.924		11.4851	103.067	36.046
	16.0061	74.693	49.355		11.5512	132.933	57.953
	16.0976	80.674	46.771		11.6172	147.469	50.672
	16.189	98.258	48.208		11.6832	135.687	37.095
	16.2805	99.901	34.522		11.7492	134.811	51.343
	16.372	96.437	27.592		11.8152	137.229	65.471
	16.4634	111.314	47.687		11.8812	142.221	66.486
	16.5549	91.894	39.287		11.9472	139.22	60.865
	16.6463	70.227	30.725		12.0132	137.117	63.296
	16.7378	54.925	30.298		12.0792	150.979	80.922
	16.8293	59.608	39.737		12.1452	138.277	72.092
	16.9207	71.757	40.626		12.2112	128.32	59.463
	17.0122	71.471	24.688		12.2772	141.361	72.756
	17.1037	83.18	22.423		12.3432	151.612	87.348
	17.1951	81.016	14.969		12.4092	158.321	104.138
	17.2866	74.698	16.05		12.4752	149.818	98.505
	17.378	87.01	34.604		12.5413	120.276	60.837
	17.4695	74.42	19.127		12.6073	118.594	56.056
	17.561	88.594	24.766		12.6733	122.397	50.258
	17.6524	110.822	31.619		12.7393	149.444	45.219
	17.7439	114.112	25.534		12.8053	177.237	46.887
	17.8354	127.752	44.084		12.8713	188.191	66.093
	17.9268	129.264	52.698		12.9373	138.152	56.026
	18.0183	104.736	27.937		13.0033	79.227	11.147
	18.1098	95.915	18.943		13.0693	113.392	33.867
	18.2012	108.664	38.846		13.1353	125.408	31.178
	18.2927	106.018	41.472		13.2013	117.284	11.583
	18.3841	99.661	32.997		13.2673	118.268	10.5
	18.4756	108.908	43.357		13.3333	127.63	20.992
	18.5671	100.498	43.623		13.3993	126.202	20.669
	18.6585	81.993	34.091		13.4653	116.596	13.39
	18.75	85.768	42.859		13.5314	123.158	22.505
	18.8415	90.511	53.772		13.5974	119.611	16.337
	18.9329	90.557	63.099		13.6634	97.329	3.592
	19.0244	108.861	83.017		13.7294	159.36	56.047
	19.1159	110.064	72		13.7954	149.231	50.938
	19.2073	112.59	60.743		13.8614	123.271	33.785
	19.2988	142.023	80.806		13.9274	147.904	50.374
	19.3902	163.477	106.054		13.9934	133.773	20.999
	19.4817	133.493	102.001		14.0594	130.966	19.354
	19.5732	110.467	103.699		14.1254	130.71	54.252
	19.6646	82.226	78.879		14.1914	128.764	59.724
	19.7561	115.966	94.685		14.2574	152.288	68.025
	19.8476	142.723	87.083		14.3234	146.856	54.496
	19.939	164.568	89.338		14.3894	120.954	20.455
	20.0305	161.757	103.712		14.4554	166.138	59.865
	20.122	140.438	100.759		14.5215	151.229	47.806
	20.2134	131.822	85.549		14.5875	139.582	47.323
	20.3049	152.59	83.184		14.6535	130.885	35.937
	20.3963	184.466	80.66		14.7195	156.776	45.306
	20.4878	201.594	76.742		14.7855	156.11	45.589
	20.5793	204.311	89.696		14.8515	131.311	35.429
	20.6707	176.222	89.478		14.9175	112.458	27.268
	20.7622	134.996	85.141		14.9835	106.144	25.136
	20.8537	123.524	92.373		15.0495	105.626	21.797
	20.9451	165.555	114.175		15.1155	108.674	25.971
	21.0366	213.067	125.492		15.1815	115.66	33.007
	21.128	227.908	103.855		15.2475	92.002	19.279
	21.2195	221.89	72.748		15.3135	84.459	16.609
	21.311	238.346	96.073		15.3795	74.926	6.409
	21.4024	251.651	114.944		15.4455	86.202	16.191
	21.4939	239.574	109.491		15.5116	79.849	8.533
	21.5854	244.265	132.599		15.5776	80.898	13.489
	21.6768	250.306	127.814		15.6436	67.573	6.758
	21.7683	246.761	104.178		15.7096	59.529	3.707
	21.8598	252.282	130.423		15.7756	58.936	4.201
	21.9512	255	167.343		15.8416	79.897	20.827
	22.0427	249.166	186.045		15.9076	78.473	23.112
	22.1341	250.563	206.096		15.9736	59.96	15.351
	22.2256	253.944	216.556		16.0396	46.612	9.922
	22.3171	245.031	193.514		16.1056	51.78	11.744
	22.4085	243.113	168.794		16.1716	40.437	8.484
	22.5	250.464	142.761		16.2376	29.928	4.954
	22.5915	252.5	109.331		16.3036	40.456	7.606
	22.6829	251.037	82.954		16.3696	53.958	8.022
	22.7744	246.917	60.874		16.4356	67.157	14.913
	22.8659	249.737	72.359		16.5016	51.604	7.466
	22.9573	251.059	85.676		16.5677	52.627	8.497
	23.0488	246.547	80.903		16.6337	50.34	2.58
	23.1402	227.833	65.824		16.6997	54.992	2.996
	23.2317	227.438	72.339		16.7657	59.835	5.843
	23.3232	245.132	77.792		16.8317	51.947	3.398
	23.4146	242.5	58		16.8977	46.513	6.573
	23.5061	233.059	57.986		16.9637	38.549	2.027
	23.5976	230.384	78.971		17.0297	55.801	14.21
	23.689	232.234	86.849		17.0957	65.821	18.294
	23.7805	242.677	89.74		17.1617	43.559	3.741
	23.872	242.688	75.329		17.2277	48.353	10.551
	23.9634	231.536	49.218		17.2937	70.758	17.538
	24.0549	243.385	60.638		17.3597	72.617	15.257
	24.1463	250.359	73.718		17.4257	57.7	6.036
	24.2378	243.049	74.595		17.4917	55.894	12.71
	24.3293	238.334	75.951		17.5578	72.626	29.559
	24.4207	243.185	84.936		17.6238	63.521	17.284
	24.5122	244.867	89.632		17.6898	54.032	1.866
	24.6037	246.76	95.178		17.7558	51.775	0.444
	24.6951	254.343	108.153		17.8218	64.331	11.975
	24.7866	252.791	98.111		17.8878	54.071	9.656
	24.878	250.518	88.844		17.9538	67.782	11.325
	24.9695	245.867	94.037		18.0198	84.379	21.8
	25.061	244.582	102.693		18.0858	67.568	12.574
	25.1524	238.297	103.683		18.1518	58.621	8.544
	25.2439	233.054	125.41		18.2178	55.459	6.943
	25.3354	223.83	128.899		18.2838	42.364	1.9
	25.4268	225.788	118.52		18.3498	45.943	6.49
	25.5183	253.375	159.6		18.4158	40.22	2.122
	25.6098	239.562	153.445		18.4818	38.479	0.887
	25.7012	238.807	173.464		18.5479	48.977	3.18
	25.7927	254.163	214.889		18.6139	61.211	8.904
	25.8841	255	240.049		18.6799	46.469	2.784
	25.9756	250.102	250.184		18.7459	52.659	5.92
	26.0671	247.104	250.916		18.8119	68.095	16.931
	26.1585	248.676	251.947		18.8779	63.447	13.03
	26.25	248.014	250.882		18.9439	53.399	7.912
	26.3415	250.57	252.129		19.0099	47.79	10.863
	26.4329	250.438	250.779		19.0759	47.329	15.368
	26.5244	251.852	252.367		19.1419	48.934	11.626
	26.6159	248.85	254.567		19.2079	48.976	9.603
	26.7073	238.068	251.422		19.2739	57.532	16.465
	26.7988	238.685	249.552		19.3399	64.939	23.817
	26.8902	250.234	252.021		19.4059	63.788	18.915
	26.9817	254.84	253.949		19.4719	61.218	15.832
	27.0732	255	252.743		19.538	47.992	6.391
	27.1646	254.993	252.095		19.604	60.075	21.231
	27.2561	253.625	254.875		19.67	65.81	29.562
	27.3476	250.274	253.135		19.736	36.233	6.435
	27.439	250.221	252.279		19.802	40.017	13.497
	27.5305	252.427	253.421		19.868	35.864	6.186
	27.622	251.586	253.45		19.934	56.24	14.29
	27.7134	252.198	254.528		20	71.543	18.548
	27.8049	250.835	253.759		20.066	54.228	5.707
	27.8963	248.799	252.987		20.132	51.839	3.156
	27.9878	249.925	253.201		20.198	46.622	7.968
	28.0793	253.047	252.611		20.264	44.66	9.336
	28.1707	253.66	251.731		20.33	35.191	1.296
	28.2622	253.158	253.875		20.396	41.038	4.403
	28.3537	253.098	254.4		20.462	48.891	4.738
	28.4451	253.713	253.816		20.5281	66.639	11.874
	28.5366	252.591	252.285		20.5941	64.713	13.478
	28.628	252.981	253.169		20.6601	56	11.5
	28.7195	252.623	254.618		20.7261	52.645	10.709
	28.811	252.971	254.401		20.7921	58.845	19.827
	28.9024	254.59	254.586		20.8581	57.518	27.573
	28.9939	253.39	251.822		20.9241	54.215	21.37
	29.0854	252.525	249.972		20.9901	60.736	22.7
	29.1768	254.742	252.825		21.0561	59.209	20.197
	29.2683	254.609	252.891		21.1221	65.695	23.759
	29.3598	255	253.078		21.1881	75.586	24.765
	29.4512	255	252.874		21.2541	59.541	7.173
	29.5427	253.973	252.723		21.3201	58.207	12.227
	29.6341	253.047	252.125		21.3861	46.48	6.317
	29.7256	253.267	254.795		21.4521	49.3	9.525
	29.8171	249.469	254.732		21.5182	78.519	32.511
	29.9085	249.129	254.49		21.5842	78.827	26.614
	30	250.899	255		21.6502	65.458	11.901
	30.0915	253.015	254.671		21.7162	83.76	27.584
	30.1829	254.975	253.309		21.7822	70.357	14.139
	30.2744	255	252.041		21.8482	65.393	8.927
	30.3659	255	252.102		21.9142	67.338	7.309
	30.4573	254.83	252.805		21.9802	84.891	21.248
	30.5488	254.332	254		22.0462	83.888	22.946
	30.6402	254.444	253.009		22.1122	71.954	10.705
	30.7317	255	252.041		22.1782	78.151	4.917
	30.8232	254.389	252.646		22.2442	92.874	8.368
	30.9146	253.031	252.167		22.3102	95.913	13.119
	31.0061	252.627	253.897		22.3762	98.089	18.895
	31.0976	250.116	250.059		22.4422	91.286	15.789
	31.189	241.554	236.009		22.5083	88.972	12.396
	31.2805	241.776	233.427		22.5743	86.564	17.839
	31.372	254.847	248.566		22.6403	81.76	21.061
	31.4634	254.656	250.543		22.7063	71.222	8.555
	31.5549	254.85	252.466		22.7723	92.148	13.5
	31.6463	254.967	253.9		22.8383	93.513	16.432
	31.7378	254.987	253.987		22.9043	103.081	33.908
	31.8293	254.837	253.977		22.9703	79.142	10.211
	31.9207	254.456	253.676		23.0363	90.59	17.171
	32.0122	253.814	253.396		23.1023	99.18	22.406
	32.1037	252.683	253.479		23.1683	90.988	12.038
	32.1951	250.324	251.465		23.2343	110.153	35.29
	32.2866	246.054	242.825		23.3003	101.844	29.648
	32.378	246.475	237.205		23.3663	80.322	0.969
	32.4695	250.054	241.071		23.4323	106.598	14.936
	32.561	243.913	236.724		23.4984	120.142	34.037
	32.6524	245.636	236.344		23.5644	119.029	39.92
	32.7439	252.667	237.735		23.6304	156.349	80.266
	32.8354	253.027	230.615		23.6964	129.447	52.129
	32.9268	250.221	208.224		23.7624	151.245	60.124
	33.0183	248.839	175.493		23.8284	135.557	35.625
	33.1098	242.942	144.181		23.8944	153.905	47.137
	33.2012	230.292	101.204		23.9604	146.385	35.359
	33.2927	244.905	106.084		24.0264	125.3	14.935
	33.3841	223.762	56.69		24.0924	114.809	9.466
	33.4756	221.301	50.447		24.1584	146.38	41.766
	33.5671	225.434	64.506		24.2244	143.23	39.946
	33.6585	249.542	104.398		24.2904	122.209	22.364
	33.75	238.908	91.163		24.3564	130.895	26.111
	33.8415	238.207	69.372		24.4224	200.853	78.45
	33.9329	224.475	53.972		24.4884	173.572	59.241
	34.0244	217.487	50.979		24.5545	115.734	38.823
	34.1159	228.224	55.85		24.6205	101.871	50.468
	34.2073	252.316	71.388		24.6865	125.399	76.661
	34.2988	253.967	63.49		24.7525	126.299	65.434
	34.3902	249.102	62.437		24.8185	131.041	62.944
	34.4817	226.433	33.487		24.8845	142.055	51.405
	34.5732	222.971	37.491		24.9505	145.526	56.126
	34.6646	245.27	62.91		25.0165	140.121	74.194
	34.7561	224.994	41.26		25.0825	105.044	71.217
	34.8476	215.78	28.536		25.1485	98.067	68.579
	34.939	228.014	35.218		25.2145	108.718	72.25
	35.0305	224.623	29.46		25.2805	83.636	53.266
	35.122	208.312	13.75		25.3465	79.46	58.612
	35.2134	226.147	37.967		25.4125	88.624	66.671
	35.3049	244.426	64.203		25.4785	96.677	65.258
	35.3963	245.839	62.039		25.5446	119.933	67.929
	35.4878	240.685	45.554		25.6106	102.406	39.921
	35.5793	231.629	43.935		25.6766	105.053	46.285
	35.6707	246.474	85.093		25.7426	91.923	50.611
	35.7622	232.465	72.717		25.8086	86.953	44.166
	35.8537	218.401	81.173		25.8746	122.371	47.502
	35.9451	241.673	116.609		25.9406	127.841	47.543
	36.0366	244.592	115.628		26.0066	118.828	44.76
	36.128	228.268	95.806		26.0726	119.208	47.959
	36.2195	219.298	80.423		26.1386	125.307	63.784
	36.311	216.906	74.537		26.2046	85.675	47.607
	36.4024	191.649	47.118		26.2706	79.852	47.881
	36.4939	230.927	80.674		26.3366	122.025	77.017
	36.5854	219.741	61.618		26.4026	104.811	62.762
	36.6768	204.842	55		26.4686	121.792	104.3
	36.7683	200.628	65.856		26.5347	140.552	141.268
	36.8598	188.128	48.383		26.6007	104.724	110.87
	36.9512	199.375	39.335		26.6667	157.48	158.856
	37.0427	217.739	40.242		26.7327	141.85	140.527
	37.1341	216.61	28.443		26.7987	104.92	95.836
	37.2256	228.753	44.1		26.8647	89.239	75.608
	37.3171	224.472	51.835		26.9307	81.181	71.435
	37.4085	203.168	31.601		26.9967	103.678	86.522
	37.5	200.252	24.07		27.0627	99.595	78.846
	37.5915	208.399	33.321		27.1287	87.318	67.728
	37.6829	208.169	37.416		27.1947	89.298	72.163
	37.7744	187.322	22.998		27.2607	80.905	52.655
	37.8659	195.798	33.405		27.3267	87.086	37.197
	37.9573	197.451	31.367		27.3927	79.002	33.897
	38.0488	236.098	66.828		27.4587	73.355	39.572
	38.1402	188.255	15.514		27.5248	68.992	41.105
	38.2317	187.42	15.103		27.5908	63.331	33.831
	38.3232	205.364	43.393		27.6568	59.813	31.312
	38.4146	198.376	52.952		27.7228	60.969	28.194
	38.5061	176.029	32.765		27.7888	70.665	31.383
	38.5976	187.082	37.914		27.8548	100.522	64.302
	38.689	188.516	44.356		27.9208	87.842	44.282
	38.7805	173.127	42.638		27.9868	86.481	31.334
	38.872	137.088	9.291		28.0528	74.038	26.206
	38.9634	177.983	42.062		28.1188	60.104	20.962
	39.0549	160.184	32.673		28.1848	66.029	27.727
	39.1463	132.459	23.667		28.2508	68.11	24.128
	39.2378	122.974	19.203		28.3168	91.409	40.238
	39.3293	132.494	21.106		28.3828	77.962	22.4
	39.4207	155.317	37.449		28.4488	83.322	29.901
	39.5122	165.408	42.579		28.5149	75.397	19.745
	39.6037	129.883	12.041		28.5809	64.989	12.428
	39.6951	147.754	37.012		28.6469	61.482	18.177
	39.7866	114.561	8.146		28.7129	48.477	15.959
	39.878	111.868	7.585		28.7789	71.358	37.446
	39.9695	118.454	21.612		28.8449	51.014	12.749
	40.061	98.216	12.684		28.9109	50.662	10.589
	40.1524	119.691	25.587		28.9769	55.834	12.871
	40.2439	159.489	40.122		29.0429	49.917	5.771
	40.3354	130.406	12.37		29.1089	56.447	15.498
	40.4268	111.253	15.31		29.1749	50.28	17.704
	40.5183	99.312	19.855		29.2409	49.454	31.441
	40.6098	86.837	13.111		29.3069	39.158	27.519
	40.7012	95.188	14.065		29.3729	55.003	33.171
	40.7927	105.802	6.331		29.4389	46.109	7.541
	40.8841	113.026	12.714		29.5049	49.578	6.627
	40.9756	90.141	3.781		29.571	53.699	15.322
	41.0671	97.005	17.557		29.637	49.983	5.54
	41.1585	92.632	17.069		29.703	52.251	2.53
	41.25	95.865	7.949		29.769	47.192	2.105
	41.3415	123.645	12.091		29.835	51.949	11.234
	41.4329	152.685	17.932		29.901	44.405	13.848
	41.5244	188.253	34.513		29.967	34.684	11.001
	41.6159	182.983	21.728		30.033	38.525	13.129
	41.7073	193.192	36.092		30.099	52.827	10.668
	41.7988	172.132	22.936		30.165	59.197	10.263
	41.8902	169.152	36.592		30.231	42.346	9.268
	41.9817	129.577	6.847		30.297	34.513	4.537
	42.0732	146.749	25.652		30.363	40.438	1.531
	42.1646	137.622	17.191		30.429	52.17	6.211
	42.2561	139.181	16.287		30.4951	61.456	20.197
	42.3476	129.457	6.382		30.5611	50.582	17.876
	42.439	153.003	32.163		30.6271	48.55	16.822
	42.5305	169.533	58.623		30.6931	46.158	14.159
	42.622	118.105	18.032		30.7591	44.403	13.426
	42.7134	104.203	8.403		30.8251	33.278	3.965
	42.8049	118.014	20.644		30.8911	51.85	18.108
	42.8963	110.828	11.955		30.9571	45.523	13.368
	42.9878	134.322	32.421		31.0231	53.037	15.621
	43.0793	165.704	63.527		31.0891	64.036	16.122
	43.1707	153.599	54.183		31.1551	62.755	12.867
	43.2622	139.92	58.602		31.2211	64.098	26.373
	43.3537	157.142	103.916		31.2871	54.234	23.692
	43.4451	119.325	81.052		31.3531	46.873	16.522
	43.5366	158.371	116.76		31.4191	40.445	6.771
	43.628	141.155	103.914		31.4851	54.8	19.142
	43.7195	111.618	89.802		31.5512	56.794	18.877
	43.811	202.411	201.982		31.6172	77.01	31.949
	43.9024	204.27	227.852		31.6832	75.599	28.553
	43.9939	196.387	243.642		31.7492	59.746	23.972
	44.0854	151.805	221.377		31.8152	45.16	13.743
	44.1768	169.287	246.388		31.8812	48.791	16.346
	44.2683	177.5	252.84		31.9472	43.742	9.186
	44.3598	160.098	238.202		32.0132	46.686	8.129
	44.4512	189.276	251.362		32.0792	80.974	38.393
	44.5427	185.124	243.332		32.1452	60.716	15.099
	44.6341	127.227	176.355		32.2112	62.722	10.306
	44.7256	120.161	176.829		32.2772	62.701	5.494
	44.8171	143.981	223.832		32.3432	67.275	10.926
	44.9085	105.134	196.795		32.4092	85.224	21.653
	45	96.687	189.64		32.4752	71.28	5.827
	45.0915	84	188.463		32.5413	81.406	10.32
	45.1829	75.128	193.214		32.6073	109.299	31.29
	45.2744	98.312	220.921		32.6733	113.902	25.788
	45.3659	110.693	222.17		32.7393	124.738	24.724
	45.4573	94.191	194.93		32.8053	145.794	34.223
	45.5488	66.195	153.538		32.8713	169.987	61.91
	45.6402	107.082	195.572		32.9373	147.904	65.065
	45.7317	48	145.293		33.0033	134.348	84.769
	45.8232	99.328	184.64		33.0693	63.33	20.53
	45.9146	97.039	149.738		33.1353	109.528	56.283
	46.0061	107.783	139.128		33.2013	91.253	30.381
	46.0976	70.442	96.318		33.2673	108.783	43.813
	46.189	108.916	117.74		33.3333	132.616	71.377
	46.2805	67.016	47.318		33.3993	109.09	59.302
	46.372	62.93	22.505		33.4653	118.916	72.951
	46.4634	98.406	45.972		33.5314	94.431	41.702
	46.5549	85.958	36.579		33.5974	99.265	43.779
	46.6463	66.484	30.033		33.6634	113.204	60.068
	46.7378	97.607	70.123		33.7294	97.938	45.01
	46.8293	0	0		33.7954	113.106	47.193
					33.8614	151.784	77.584
					33.9274	150.493	87.968
					33.9934	119.588	79.844
					34.0594	126.708	94.477
					34.1254	104.734	66.698
					34.1914	133.027	99.728
					34.2574	122.217	107.231
					34.3234	120.292	109.063
					34.3894	104.24	85.424
					34.4554	106.655	81.726
					34.5215	102.989	67.257
					34.5875	98.867	42.267
					34.6535	110.168	58.824
					34.7195	116.423	66.106
					34.7855	126.539	56.296
					34.8515	124.038	33.369
					34.9175	127.567	33.195
					34.9835	134.751	39.337
					35.0495	124.636	24.339
					35.1155	143.09	42.97
					35.1815	147.99	47.495
					35.2475	131.811	25.336
					35.3135	135.46	32.375
					35.3795	137.39	53.685
					35.4455	127.883	53.305
					35.5116	118.441	40.464
					35.5776	109.432	13.957
					35.6436	135.862	43.547
					35.7096	118.639	39.037
					35.7756	141.346	60.835
					35.8416	146.706	72.089
					35.9076	107.637	65.915
					35.9736	85.803	56.879
					36.0396	114.279	63.368
					36.1056	126.784	57.767
					36.1716	162.776	88.568
					36.2376	171.16	85.863
					36.3036	136.837	33.379
					36.3696	119.097	31.524
					36.4356	94.47	12.076
					36.5017	101.929	15.578
					36.5677	95.55	16.534
					36.6337	80.698	10.238
					36.6997	88.958	15.038
					36.7657	100.488	19.842
					36.8317	104.077	20.086
					36.8977	97.312	21.068
					36.9637	104.713	36.463
					37.0297	119.947	49.58
					37.0957	116.223	38.461
					37.1617	126.34	41.459
					37.2277	166.707	71.134
					37.2937	146.868	55.611
					37.3597	145.067	72.593
					37.4257	137.569	71.838
					37.4917	128.048	65.117
					37.5578	142.28	72.591
					37.6238	124.037	43.214
					37.6898	110.238	33.871
					37.7558	109.248	45.635
					37.8218	100.938	40.821
					37.8878	102.441	35.609
					37.9538	113.155	35.5
					38.0198	137.975	47.889
					38.0858	139.644	39.704
					38.1518	125.808	30.267
					38.2178	141.705	49.55
					38.2838	134.534	39.332
					38.3498	109.629	7.792
					38.4158	112.86	17.014
					38.4818	104.395	13.726
					38.5479	107.564	13.07
					38.6139	118.494	29.43
					38.6799	104.08	28.166
					38.7459	89.894	15.596
					38.8119	80.669	3.726
					38.8779	87.396	11.524
					38.9439	86.373	14.768
					39.0099	73.406	8.4
					39.0759	62.952	6.154
					39.1419	55.95	5.737
					39.2079	68.428	4.148
					39.2739	104.824	16.764
					39.3399	92.029	9.017
					39.4059	88.214	14.233
					39.4719	82.345	16.059
					39.538	83.014	12.288
					39.604	93.976	19.266
					39.67	85.299	11.197
					39.736	74.017	4.74
					39.802	68.068	3.393
					39.868	69.661	7.076
					39.934	67.229	7.807
					40	70.262	12.469
					40.066	72.76	15.245
					40.132	74.257	14.757
					40.198	79.256	21.089
					40.264	57.249	7.444
					40.33	52.301	4.85
					40.396	55.813	5.411
					40.462	57.418	7.842
					40.5281	55.595	3.864
					40.5941	60.713	10.158
					40.6601	51.683	3.351
					40.7261	55.94	3.423
					40.7921	56.864	7.236
					40.8581	48.177	7.722
					40.9241	56.039	11.221
					40.9901	49.524	3.155
					41.0561	50.556	7.677
					41.1221	41.119	2.969
					41.1881	42.501	5.268
					41.2541	51.828	11.123

## Sheet: Fig4
Fig4.E	Target crossing
	WT+AAV-Ctrl	WT+AAV-sh Lipin1	DE+AAV-Ctrl	DE+AAV-Lipin1
	4	1	0	3
	3	0	1	2
	4	0	0	2
	3	1	0	2
	4	0	1	4
	3	1	0	3
	5	1	1	4
	5	1	0	3
	3	1	0	4
		0		3
Fig4.F	Speed
	WT+AAV-Ctrl	WT+AAV-sh Lipin1	DE+AAV-Ctrl	DE+AAV-Lipin1
	1.003	0.756	0.676	1.186
	1.462	0.6	0.691	1.116
	1.539	0.908	0.908	1.066
	1.41	1.225	0.93	1.004
	1.407	0.832	0.499	1.069
	1.55	1.033	0.881	1.186
	1.422	1.064	0.889	0.775
	1.288	1.094	0.359	1.088
	1.164	0.949	0.583	0.877
		0.949		0.923
Fig4.G	Escape latency
	Day	WT+AAV-Ctrl										WT+AAV-sh Lipin1										DE+AAV-Ctrl										DE+AAV-Lipin1
	1	32.4	49.8	21.3	60	59.1	43.1	43.3	51.5	35.7		39.1	60	36.9	48.8	50.6	60	60	41.3	60	43.3	39.5	60	55.4	48.8	51.7	60	44.8	60	53.7		49.1	30.5	29	51.6	60	60	60	41.6	51	42
	2	39.8	32.9	10.4	24	7.4	6.5	27.3	47.8	27		47.3	38.6	53.6	60	60	44.5	58.1	52.2	60	60	60	60	51.2	47.7	50.2	53.1	58.2	54.7	60		18.6	24.5	35.3	27.3	24.5	34	38.8	45.6	27.1	30.4
	3	12.3	20.1	14.4	19.8	22.6	11.5	18.7	19.1	19.2		50.9	48.4	46.3	37.6	60	42.3	49.4	60	45.4	60	59.7	42.8	41.8	49.9	55.5	29.6	60	51.9	60		29.4	21.6	13.2	28.2	34.7	29.7	38.3	31.5	31.5	24.5
	4	13.9	13.9	9.5	11.9	9.8	11.5	12.4	36.5	19.4		39.2	60	60	46.5	50.1	57.9	59.7	60	54.4	60	54.8	45	42.2	53.2	43.3	55.1	60	60	46.3		16.6	10.2	18.1	13.9	15.2	7.4	11.9	31.9	22.2	21.8
	5	7.6	10.8	8.4	14.2	21.4	9.3	10.5	17.1	16.8		49.2	60	33.8	51.6	60	47.8	31.7	60	45.3	60	60	60	60	60	37.5	53.7	60	53.9	50.5		13.6	8.3	9.9	9.6	20.2	18.8	16.7	21.2	11.1	28.6
Fig4.H	Distance to the platform
		WT+AAV-Ctrl										WT+AAV-sh Lipin1										DE+AAV-Ctrl										DE+AAV-Lipin1
	1	31.8513	68.776	25.9497	86.087	88.2797	55.4207	60.243	62.548	43.182		52.2657	62.518	43.725	67.8503	64.369	70.851	72.213	47.026	58.895	55.7	27.741	43.927	39.744	38.6487	32.4243	50.687	44.133	50.2813	40.1417		56.5613	31.132	25.257	56.5063	65.3883	66.4023	56.6523	44.4893	39.6773	42.9693
	2	43.149	43.2923	10.8813	28.9883	8.31833	6.807	36.4157	56.1237	27.4627		50.0783	33.8223	58.1733	45.5057	42.3907	48.8317	68.0387	52.0183	53.6433	52.6007	42.6127	60.9597	37.2217	37.0377	43.7187	53.0163	56.1113	53.4923	44.791		19.1677	24.4093	27.3317	26.4413	23.662	32.9307	31.9967	47.3433	20.9623	26.1703
	3	12.656	23.7777	16.7237	24.611	33.2747	10.801	25.488	21.6217	16.6707		54.111	40.3107	31.523	26.4567	37.233	40.1847	35.0017	38.8247	43.244	54.225	46.2313	33.9653	23.66	37.3053	42.845	22.035	47.5517	36.0517	38.9453		29.2777	22.0937	7.591	30.5553	31.99	29.424	22.459	31.0803	24.8173	15.5873
	4	12.1527	15.4463	8.15667	12.9277	12.3967	12.372	13.5507	43.414	17.4563		30.4153	48.3883	50.8767	42.9337	41.812	36.6677	56.2547	44.0503	46.7647	45.4787	33.282	34.7193	36.5157	38.8513	31.0583	43.9437	53.3607	54.0107	41.514		12.6877	8.055	12.8637	12.8753	9.80833	4.489	8.64233	23.5437	17.433	15.192
	5	6.19133	10.468	8.57933	17.937	26.2073	9.13633	11.4763	11.3837	16.1593		29.9303	40.19	29.9213	38.9343	27.9373	40.378	23.2313	42.1757	34.0013	45.8593	36.958	43.5917	35.3613	27.4003	23.6787	42.8727	46.6063	37.6033	26.236		8.72267	7.218	4.789	7.49367	17.8183	18.1633	9.78333	17.1527	5.81667	22.0043

## Sheet: Fig5
Fig5.A		WT+AAV-Ctrl						WT+AAV-sh Lipin1						DE+AAV-Ctrl						DE+AAV-Lipin1
	BDNF	1	1.02834	1	1.06174	1	0.836643	0.572284	0.383916	0.727734	0.611841	0.493166	0.491384	0.619114	0.974428	0.550873	0.520089	0.686602	0.770385	1.31513	1.21061	0.752211	0.773627	1.22727	1.08042
	P-CREB	1	1.03626	1	1	0.816679	1	0.496423	0.513596	0.192332	0.323819	0.093775	0.935465	0.53312	0.324041	0.215282	0.186515	0.108552	0.617713	0.720627	0.746047	0.833748	0.907995	1.32772	0.837409
Fig5.C	WT+AAV-Ctrl	WT+AAV-sh Lipin1	DE+AAV-Ctrl	DE+AAV-Lipin1
	1.49729	1.05237	1.07285	1.69697
	1.57501	0.965353	1.04585	1.5383
	2.00885	1.09448	1.07054	1.51941
Fig5.D	WT+AAV-Ctrl	WT+AAV-sh Lipin1	DE+AAV-Ctrl	DE+AAV-Lipin1
	1	5.06086	3.44068	1.72861
	1.72642	2.90505	2.83197	1.27119
	1	2.41445	2.02002	1.48318
	1	2.14637	1.99655	1.02708
	1	3.13854	2.99184	1.63321
	1.16622	3.96232	1.493	0.625067
Fig5.F	WT+AAV-Ctrl	WT+AAV-sh Lipin1	DE+AAV-Ctrl	DE+AAV-Lipin1
	0.459402	0.181866	0.09971	0.394379
	0.606479	0.098584	0.157407	0.360252
	0.63529	0.22565	0.190849	0.3621

## Sheet: Fig6
Fig6.A		WT+AAV-Ctrl						WT+AAV-sh Lipin1						DE+AAV-Ctrl						DE+AAV-Lipin1
	CHOP	1	1.12299	1	1	1	0.939454	1.80674	1.97636	2.01904	3.99468	3.58501	1.64762	2.07936	1.72918	2.64534	3.34739	1.56128	1.6777	1.29127	0.703131	1.5063	0.469527	1.13809	1.0337
	GRP78	1	1	1.28662	1	1	0.351945	1.4727	1.45281	2.07612	1.52226	1.32655	1.49116	1.16064	1.40979	1.83166	2.02953	1.47585	1.56747	0.589536	0.570827	1.05838	0.940767	0.910296	1.12611
Fig6.B		WT+AAV-Ctrl						WT+AAV-sh Lipin1						DE+AAV-Ctrl						DE+AAV-Lipin1
	LC3	1	0.806276	1	1	1.55106	1	1.10183	6.01421	4.30131	2.98207	2.59953	8.20827	3.70398	2.62272	3.5752	2.92779	7.30763	8.54301	0.844447	0.74689	1.7447	1.29332	1.46835	1.20383
	P62	1	1	1.15063	1	0.912194	1	0.35291	0.433336	0.295336	0.531981	0.515243	0.531746	0.413298	0.424932	0.33503	0.421331	0.354963	0.401666	0.605578	1.46259	1.3266	0.638351	0.961798	0.583094
	PINK	0.764646	1	0.876806	1	1	0.405427	1.9135	1.94089	1.54759	1.35541	1.40942	1.354	1.6561	1.67977	1.62112	1.53324	1.06565	1.00037	0.987642	1.24867	0.601209	0.470164	0.948998	0.481718
	Parkin	1	1.44485	1	1.87798	1	1.6772	2.14551	2.52428	2.17424	2.31758	2.26926	1.84008	2.66026	1.52214	2.30432	3.44573	1.72126	2.08611	1.49809	0.706766	1.23479	1.56604	0.323792	0.262028
Fig6.E	WT+AAV-Ctrl	WT+AAV-sh Lipin1	DE+AAV-Ctrl	DE+AAV-Lipin1
	1.27164	1.51936	2.0041	1.28856
	1.18215	1.37493	1.7441	1.34425
	1.13758	1.4818	1.74439	1.37368

## Sheet: Fig7
Fig7.A	IL-1β
	WT+AAV-Ctrl	WT+AAV-sh Lipin1	DE+AAV-Ctrl	DE+AAV-Lipin1
	1.32855	8.16974	12.1127	0.261568
	0.716221	8.61016	12.9063	0.210325
	0.489781	8.05062	11.9399	0.278097
	0.903095	8.37088	11.1124	0.166563
	1.05333	12.5459	47.1746	0.515203
	1.21801	11.8349	48.8934	0.538779
	1.21568	10.9758	39.6066	0.621294
	0.94845	15.0973	43.8239	0.46345
	1.02498	17.8976	55.4808	0.587334
	1.24691	19.4383	52.1429	0.602801
	1.06478	21.9261	52.5342	0.595456
		18.008	49.4404	0.390828
Fig7.B	IL-6
	WT+AAV-Ctrl	WT+AAV-sh Lipin1	DE+AAV-Ctrl	DE+AAV-Lipin1
	1.09021	0.898958	1.09264	0.9994
	0.702202	1.37015	1.28582	0.994959
	0.944676	0.969932	0.819413	0.8565
	1.06365	1.17439	2.17467	0.716583
	1.07176	2.01289	1.56318	0.970304
	1.23374	1.82718	1.59991	1.26409
	0.763059	2.15188	1.93811	1.12752
	0.751923	1.39776	1.65158	0.749627
	0.874405	1.3925	1.2435	0.876494
	1.04399	1.85196	1.67263	0.872496
	0.870423	1.40723	1.21566	0.811296
	0.847341		2.50025	0.710279
Fig7.C	TNF-α
	WT+AAV-Ctrl	WT+AAV-sh Lipin1	DE+AAV-Ctrl	DE+AAV-Lipin1
	1.12131	10.7516	26.6928	1.08412
	1.20905	9.35185	25.6105	1.074
	1.1849	12.653	26.6362	0.785396
	0.955441	8.20358	26.6923	0.887551
	1.18154	11.4045	24.5604	0.856415
	0.923678	11.2705	33.0655	0.637673
	0.937952	11.5427	26.1721	0.653035
	1.19433	11.4384	25.7362	0.90253
	0.892225	5.23195	17.2559	0.766568
	0.910788	6.11226	18.9103	0.762413
	0.907434	6.9561	19.5471	0.782757
	1.0188	6.95183	17.7842	0.88601
Fig7.E	WT+AAV-Ctrl	WT+AAV-sh Lipin1	DE+AAV-Ctrl	DE+AAV-Lipin1
	56	183	143	87
	73	148	193	72
	70	145	180	71

## Sheet: Fig8
Fig8.D	25G+LV-Ctrl	25G+LV-sh Lipin1	100G+LV-Ctrl	100G+LV-Lipin1
	1	2.11939	1.6331	0.680245
	1.15061	1.99182	1.60445	1.02246
	1.04323	1.9313	1.79546	0.844579
	1.01242	2.35909	1.6038	0.458743
	1	1.54537	2.02199	1.33378
	1	1.28515	2.09439	1.23747
	1.19063	1.43473	2.08892	0.642971
	1	1.25015	2.24597	0.41586
Fig8.E		25G+LV-Ctrl								25G+LV-sh Lipin1								100G+LV-Ctrl								100G+LV-Lipin1
	CHOP	1	1.5688	1	1.97047	1	1	1	1.25275	4.80347	2.93459	3.10008	4.38206	2.35066	2.79642	1.25892	3.01719	2.05908	2.45917	4.66661	5.06929	2.41189	2.31441	3.06171	3.02799	0.978587	1.10313	2.44573	2.22334	1.22509	0.49052	0.229168	0.742159
	GRP78	1	1.87095	1	0.900417	1	1.3017	1	1.27684	1.91657	1.43743	2.2061	2.46676	2.14832	3.12708	1.50325	1.38964	2.63044	2.02569	1.91597	2.31914	2.45831	2.89006	1.54627	1.59791	1.27766	1.20754	1.01514	0.535009	2.26915	2.34767	1.41137	0.632446
Fig8.F		25G+LV-Ctrl								25G+LV-sh Lipin1								100G+LV-Ctrl								100G+LV-Lipin1
	LC3	1	0.624434	1	1	1	0.617359	1	0.984715	2.0771	2.07866	3.19185	5.17211	1.95426	1.99628	2.59944	3.1796	2.43655	2.95187	4.02559	4.31123	3.05099	3.72918	3.75122	3.78216	0.827293	0.525944	1.01723	0.897362	1.50472	2.53531	1.62281	2.34926
	P62	1	1	1	1.16888	1	0.9781	1	0.98733	0.348199	0.486217	0.511431	0.475763	0.710641	0.24466	0.359685	0.554487	0.572454	0.670835	0.421852	0.524819	0.474483	0.234447	0.351099	0.391377	2.18017	2.05006	0.938587	0.971724	2.29149	1.95373	1.37701	0.854701
	PINK	1	1	0.533158	1	1.315	1	1	0.592685	1.64974	1.7585	1.62008	1.14919	2.11341	1.74621	1.20847	1.99887	1.47492	1.84612	0.972757	1.19508	1.75925	2.04093	1.2793	1.42663	0.464767	0.412624	0.42298	0.599329	0.314	0.246391	0.232337	0.474581
	Parkin	1	1.1865	1	0.451003	1	0.84995	1	1.69237	1.36595	1.53997	2.20027	2.29159	1.58102	1.20348	2.15073	3.43781	2.003	1.60325	2.45871	2.70458	1.24767	1.05602	3.78827	2.57501	0.720075	1.07841	1.10836	1.40783	0.79433	0.78374	1.59986	1.39638

## Sheet: Additional fie 1
Fig.S1.A
Water intake	Ctrl					DE
Before	3.9	3.8	3.9	4	3.8	3.8	3.6	3.6	3.8	4
After	4.2	3.8	3.8	3.8	4.3	15.6	16.5	17.9	15.8	16.4
Fig.S1.B
Food consumption
	Ctrl					DE
Before	2.2	2.8	2.6	2.1	2.5	2.7	2.9	2.7	2.2	2.2
After	2.6	2.5	2.5	2.5	3.6	5.1	5.9	5.7	5.1	4.8
Fig.S1.C
Urine output	Ctrl					DE
Before	1.2	1.1	1	0.7	0.7	1	0.8	1	1	1.2
After	1.1	1.3	1.3	0.8	0.8	23.8	29.7	19.4	27.8	27.1

## Sheet: Additional fie 3
Fig.S2.A			Fig.S2.B			Fig.S2.C
NeuN+Lipin1			GFAP+Lipin1			Iba1+Lipin1
Ctrl	DE		Ctrl	DE		Ctrl	DE
0.619	0.556		0.629	0.612		0.494	0.514
0.605	0.535		0.6	0.309		0.699	0.209
0.58	0.562		0.683	0.592		0.476	0.406
0.648	0.578		0.404	0.499		0.329	0.567
0.598	0.64		0.524	0.643		0.592	0.325
0.717	0.585		0.751	0.576		0.584	0.57
0.68	0.588		0.488	0.215		0.529	0.487
0.715	0.595		0.451	0.527		0.678	0.577
0.645	0.555		0.518	0.766		0.498	0.616

[truncated: 4 more sheets: Additional fie 4, Additional fie 5, Additional file 7, Additional file 8]
